# Supplementary material for: S-Thiolation Targets Albumin in Heart Failure
Source: Antioxidants (Basel). 2020 Aug 17;9(8):763. doi: 10.3390/antiox9080763 (PMC7463808; doi:10.3390/antiox9080763)
Supplement: Supplementary file 1 [file antioxidants-09-00763-s001.zip]

Archive with 6 entries (5 files):
- supplementary materials/
- supplementary materials/figure S1.tif
- supplementary materials/figure S2.tif
- supplementary materials/Figure S3.tif
- supplementary materials/Table S1.docx
- supplementary materials/Table S2.docx
